# Supplementary material for: Thermodynamic and Structural Study of Budesonide—Exogenous Lung Surfactant System
Source: Int J Mol Sci. 2024 Mar 4;25(5):2990. doi: 10.3390/ijms25052990 (PMC10931555; doi:10.3390/ijms25052990)
Supplement: Supplementary file 1 [file ijms-25-02990-s001.zip]

Archive with 1 entries (1 files):
- ijms-2856873-supplementary.pdf
